# Supplementary material for: What’s in a name? Revisiting medicinal and religious plants at an Amazonian market
Source: J Ethnobiol Ethnomed. 2021 Feb 5;17:9. doi: 10.1186/s13002-021-00433-4 (PMC7866673; doi:10.1186/s13002-021-00433-4)
Supplement: Supplementary file 1 — Additional file 1. Geographic distribution and current status in Brazil. Description: Additional information on the geographic distribution and current status of medicinal and ritual plants found at the Ver-o-Peso in 2018. [file 13002_2021_433_MOESM1_ESM.xlsx]

## Sheet: Sheet1
Additional file 1. Geographic distribution and current status in Brazil.
Family	Scientific name	Voucher number	Geographic distribution in Brazil	Domestication status in Brazil / Origin if introduced
Acanthaceae
	cf. Blechum sp.	IPG20	-
	Justicia pectoralis Jacq.	IPG17, IPG44	N, NE, CW	Native
Adoxaceae
	Sambucus canadensis L.	IPG24, IPG57	N, NE, CW, SE, S	Introduced (Naturalized) / North and South America
Amaranthaceae
	Alternanthera brasiliana (L.) Kuntze	IPG6, IPG78	N, NE, CW, SE, S	Native
	Pfaffia glomerata (Spreng.) Pedersen	IPG33	N, NE, CW, SE, S	Native
Amaryllidaceae
	Allium cepa L.	Not collected	N, NE, CW, SE, S	Introduced (Cultivated) / Central Asia
Anacardiaceae
	Anacardium cf. giganteum Hancock ex Engl.	IPG100	N, NE, CW	Native
	Anacardium occidentale L.	IPG99	N, NE, CW, SE	Native (Cultivated)
	Antrocaryon amazonicum (Ducke) B.L. Burtt & A.W. Hill	IPG103	N	Native
	Schinus terebinthifolia Raddi	IPG14	NE, CW, SE, S	Native
	Spondias sp.	IPG130	-
	Anacardiaceae sp.	IPG94	-
	Anacardiaceae sp.	IPG95	-
Annonaceae
	Annona montana Macfad.	IPG81	N, NE, CW, SE, S	Native
	Xylopia frutescens Aubl.	IPG155	N, NE, CW, SE	Native
	Annonaceae sp.	IPG107	-
Apocynaceae
	Aspidosperma nitidum Benth. ex Müll.Arg.	IPG101	N	Native
	Cascabela cf. thevetia (L.) Lippold	IPG148	N, NE, CW, SE, S	Native
	Himatanthus articulatus (Vahl) Woodson	IPG129	N, CW	Native
Araceae
	Dieffenbachia seguine (Jacq.) Schott	IPG79	N, NE, CW	Native
Araliaceae
	Polyscias scutellaria (Burm.f.) Fosberg	IPG73	-	Introduced (Cultivated) / Asia
Arecaceae
	Manicaria saccifera Gaertn.	IPG144	N	Native
	Socratea exorrhiza (Mart.) H.Wendl.	IPG124	N, NE, CW	Native
Asparagaceae
	Sansevieria cylindrica Bojer ex Hook.	Not collected	-	Introduced (Cultivated) / Africa
	Sansevieria hyacinthoides (L.) Druce	Not collected	-	Introduced (Cultivated) / Africa
	Sansevieria trifasciata Prain	Not collected	-	Introduced (Cultivated) / Africa
Bignoniaceae
	Bignonia cf. nocturna (Barb.Rodr.) L.G.Lohmann	IPG104	N, CW	Native
	Fridericia cf. chica (Bonpl.) L.G.Lohmann	IPG77	N, NE, CW, SE, S	Native
	Mansoa alliacea (Lam.) A.H.Gentry	IPG60	N, NE	Native
	Newbouldia laevis (P.Beauv.) Seem.	IPG82	N, NE	Introduced (Cultivated)/ Africa
Bixaceae
	Bixa orellana L.	IPG174	N, NE, CW, SE, S	Native
Boraginaceae
	Cordia sp.	IPG115	-
Burseraceae
	Protium sp.	IPG97	-	Native
Clusiaceae
	Calophyllum brasiliense Cambess.	IPG111	N, NE, CW, SE, S	Native
	Symphonia globulifera L.f.	IPG92	N, NE, CW, SE	Native
Commelinaceae
	Commelina erecta L.	IPG31	N, NE, CW, SE, S	Native
	Tradescantia zebrina Bosse	IPG85	N, NE, CW, SE, S	Introduced (Naturalized, cultivated) / Central America
Compositae
	Acmella oleracea (L.) R.K.Jansen	IPG1	N, NE, SE, S	Native (Cultivated)
	Ayapana triplinervis (Vahl) R.M.King & H.Rob	IPG55	N	Native
	Bidens sp.	IPG18	-
	Mikania glomerata Spreng.	IPG54, IPG75	N, SE, S	Native
	Pectis elongata Kunth	IPG9	N, NE	Native
	Sphagneticola trilobata (L.) Pruski	IPG16	N, NE, CW, SE, S	Native
	Tagetes erecta L.	IPG12	N	Introduced (Naturalized) / Caribbean
	Unxia camphorata L.f.	IPG51	N	Native
Convolvulaceae
	Cuscuta sp.	IPG65	-	Native
Costaceae
	Costus spicatus (Jacq.) Sw.	IPG59	N, NE, CW, SE	Native
Crassulaceae
	Bryophyllum pinnatum (Lam.) Oken	IPG56	N, NE, CW, SE, S	Introduced (Naturalized) / Africa
Cucurbitaceae
	Cayaponia cf. rigida (Cogn.) Cogn.	IPG63	N, NE, SE	Native
	Luffa operculata (L.) Cogn.	IPG149	N, NE, SE	Native
	Momordica charantia L.	IPG15	N, NE, CW, SE, S	Introduced (Naturalized) / Asia, but introduced from Africa during the slave trade
Dilleniaceae
	Doliocarpus dentatus (Aubl.) Standl.	IPG105	N, NE, CW, SE, S	Native
Dioscoreaceae
	Dioscorea sp.	IPG176	-	-
Euphorbiaceae
	Croton cajucara Benth.	IPG128	N, NE, CW	Native
	Croton sacaquinha Croizat	IPG5	N, CW	Native
	Euphorbia tithymaloides L.	IPG76	N, NE	Native
	Jatropha curcas L.	IPG47	N, NE, CW, SE, S	Introduced (Naturalized) / South America
	Jatropha gossypiifolia L.	IPG19	N, NE, CW, SE, S	Native
	Jatropha podagrica Hook.	IPG38	N, NE, CW	Introduced / South America
Geraniaceae
	Pelargonium cf. graveolens L'Hér	Not collected	NE, SE, S	Introduced / Africa
Gesneriaceae
	Episcia cupreata (Hook.) Hanst.	IPG40	N, S	Native
Humiriaceae
	Endopleura uchi (Huber) Cuatrec.	IPG134	N	Native
	Humiria balsamifera Aubl.	IPG117, IPG132	N, NE, CW, SE	Native
Lamiaceae
	Aeollanthus suaveolens Mart. ex Spreng.	IPG11	N, NE, CW, SE	Introduced (Naturalized, cultivated) / Africa
	Ocimum americanum L.	IPG7, IPG8	N, NE, CW, SE, S	Introduced (Naturalized) / Unknown
	Ocimum basilicum L.	IPG62	N, NE, CW, SE, S	Introduced (Cultivated) / Possibly from Western Asia
	Ocimum gratissimum L.	IPG52	N, NE, CW, SE, S	Introduced (Naturalized) / Africa
	Plectranthus amboinicus (Lour.) Spreng.	IPG68	N, NE, CW, SE	Introduced (Cultivated) / Possibly from Africa
	Pogostemon cablin (Blanco) Benth.	IPG86	N, NE, SE	Introduced (Cultivated) / Possibly between South East Asia and China
	Pogostemon heyneanus Bent.	IPG58	N, CW	Introduced (Cultivated) / Asia
	Vitex agnus-castus L.	IPG4	NE, SE	Introduced (Naturalized) / Africa, Europe
	Lamiaceae sp.	IPG61	-
Lauraceae
	Cinnamomum verum J.Presl	IPG120	SE	Introduced / Asia
	Cinnamomum sp.	IPG46	-	Introduced (Cultivated) / Asia
Lecythidaceae
	Couratari guianensis Aubl.	IPG131	N, NE	Native
Leguminosae
	Anadenanthera cf. peregrina (L.) Speg.	IPG121	N	Native
	Bauhinia cf. guianensis Aubl.	IPG110	N, NE, CW, SE	Native
	Bauhinia monandra Kurz	IPG72	N, NE, SE	Introduced / Africa
	Bowdichia virgilioides Kunth	IPG172	N, NE, CW, SE, S	Native
	Caesalpinia ferrea C.Mart.	IPG158	NE	Native
	Copaifera sp.	IPG108	-
	Dalbergia monetaria L.f.	IPG135	N, NE, CW	Native
	Dipteryx odorata (Aubl.) Willd.	IPG152	N, NE, CW	Native
	Hymenaea courbaril L.	IPG112	N, NE, CW, SE, S	Native
	Mimosa tenuiflora (Willd.) Poir.	IPG114	NE, SE	Native
	Mimosa verrucosa Benth.	IPG113	NE, CW	Native
	cf. Ormosia sp.	IPG98	-	Native
	Pentaclethra sp.	IPG125	-	Native
	Senna hirsuta (L.) H.S.Irwin & Barneby	IPG50	N, NE, CW, SE, S	Native
	Vouacapoua americana Aubl.	IPG89	N, NE	Native
	Leguminosae sp.	IPG96	-
Lythraceae
	Punica granatum L.	IPG169	-	Introduced (Cultivated) / Western Asia
Malvaceae
	Gossypium barbadense L.	IPG42	N, NE	Introduced (Naturalized, cultivated) / South America
	Luehea sp.	IPG90	-	Native
Melastomataceae
	Miconia ciliata (Rich.) DC.	IPG26	N, NE, CW, SE	Native
Meliaceae
	Carapa guianensis Aubl.	IPG93	N, NE	Native
Moraceae
	Brosimum acutifolium Huber	IPG118	N, NE, CW	Native
	Dorstenia cayapia subsp. asaroides (Hook.) C.C. Berg	IPG48	N, NE, CW, SE, S	Native
	Morus nigra L.	IPG28	N, NE, CW, SE, S	Introduced (Cultivated) / Central Asia
Olacaceae
	Ptychopetalum olacoides Benth.	IPG116	N	Native
Phyllanthaceae
	Phyllanthus amarus Schumach. & Thonn.	IPG22	N, NE, CW, SE, S	Native
	Phyllanthus urinaria L.	IPG21	N, NE, CW, SE, S	Introduced / Asia
Phytolaccaceae
	Petiveria alliacea L.	IPG25, IPG79	N, NE, CW, SE, S	Native
Piperaceae
	Peperomia circinnata Link	IPG64	N, NE, CW, SE, S	Native
	Piper callosum Ruiz & Pav.	IPG27	N, CW, SE, S	Native
	Piper peltatum L.	IPG70	N, NE, CW, S	Native
Plantaginaceae
	Bacopa monnierioides (Cham.) B.L.Rob.	IPG84	N, NE, CW, SE, S	Native
	Conobea scoparioides (Cham. & Schltdl.) Benth.	IPG32	N, NE, CW, SE, S	Native
	Scoparia dulcis L.	IPG13	N, NE, CW, SE, S	Native
Poaceae
	Chrysopogon zizanioides (L.) Roberty	IPG178	NE, SE	Introduced (Naturalized, cultivated) / Asia
	Cymbopogon citratus (DC.) Stapf	Not collected	N, NE, CW, SE, S	Introduced (Naturalized, cultivated) / Asia
	Zea mays L.	IPG164	N, NE, CW, SE, S	Introduced (Cultivated) / Central America
Polygonaceae
	Antigonon leptopus Hook. & Arn.	IPG69	N, NE, CW, SE, S	Introduced (Cultivated) / Central America
	Polygala spectabilis DC.	IPG36	N, NE, SE	Native
Portulacaceae
	Portulaca pilosa L.	IPG23	N, NE, CW	Native
Rosaceae
	cf. Prunus sp.	IPG91	-	Introduced (Cultivated)
Rubiaceae
	Uncaria sp.	IPG133	-	Native
Rutaceae
	Citrus x aurantium L.	IPG67	CW, SE, S	Introduced (Naturalized, cultivated) / Asia
	Ruta graveolens L.	Not collected	-	Introduced (Cultivated) / Europe
Sapindaceae
	Paullinia cupana Kunth	IPG154	N	Native
Sapotaceae
	Pradosia lactescens (Vell.) Radlk.	IPG102	NE, SE, S	Native
Selaginellaceae
	Selaginella parkeri (Hook. & Grev.) Spring	IPG49	N	Native
Simaroubaceae
	Quassia amara L.	IPG41, IPG123	N, NE	Native
Siparunaceae
	Siparuna guianensis Aubl.	IPG88	N, NE, CW, SE, S	Native
Solanaceae
	Capsicum annuum L.	IPG29	N, NE	Introduced (Cultivated) / Central America
	Physalis angulata L.	IPG37	N, NE, CW, SE, S	Native
Urticaceae
	Cecropia obtusa Trécul	IPG87	N, NE	Native
	Pellionia repens (Lour.) Merr.	IPG71	-	Introduced / Asia
Verbenaceae
	Aloysia gratissima (Gillies & Hook.) Tronc.	IPG39	NE, CW, SE, S	Native
	Lippia alba (Mill.) N.E.Br. ex Britton & P.Wilson	IPG43, IPG66	N, NE, CW, SE, S	Native
	Lippia thymoides Mart. & Schauer	IPG30	N, SE	Native
Vitaceae
	Cissus verticillata (L.) Nicolson & C.E.Jarvis	IPG10, IPG34, IPG80	N, NE, CW, SE, S	Native
Xanthorrhoeaceae
	Aloe vera (L.) Burm.f.	Not collected	N, NE, CW, SE, S	Introduced (Cultivated) / Africa
Zingiberaceae
	Alpinia zerumbet (Pers.) B.L.Burtt & R.M.Sm.	IPG45	N, NE, CW, SE, S	Introduced (Cultivated) / Asia
	Curcuma longa L.	Not collected	N, NE, CW, SE, S	Introduced (Cultivated) / Asia
Abbreviations:
N = North Brazil, NE = Northeast Brazil, CW = Central West Brazil, SE = South East Brazil, S = South Brazil
References
Catalogue of Life Annual Checklist. www.catalogueoflife.org/annual-checklist/2019/. Accessed 20 April 2020.
Chandra R, Babu, KD, Jadhav VT, Teixeira da Silva JA. Origin, history and domestication of pomegranate. Fruit, Vegetable, and Cereal Science and Biotechnology. 2010:4;1-6.
Flora do Brasil 2020 Online Checklist. http://floradobrasil.jbrj.gov.br. Accessed 24 July 2019.
Flora of China. www.efloras.org/flora_page.aspx?flora_id=2. Accessed 24 July 2019.
Global Biodiversity Information Facility. https://www.gbif.org/. Accessed 24 July 2019.
Herbarium voucher labels at Museo Goeldi
Kew Science Plants of the World online. http://powo.science.kew.org/. Accessed 24 July 2019.
Missouri Botanical Garden Plant Finder. www.missouribotanicalgarden.org/PlantFinder/. Accessed 22 July 2019.
Naturalis Bioportal. https://bioportal.naturalis.nl/. Accessed 1 November 2018.
PROSEA. www.prota4u.org/prosea/. Accessed 19 December 2019.
PROTA4U. www.prota4u.org/database/. Accessed 18 December 2019.
Tropical Plant Database. https://tropical.theferns.info. Accessed 22 July 2019.
Tropicos Database. http://www.tropicos.org/. Accessed 22 July 2019.
van Andel T, Van der Velden A, Reijers M. The ‘Botanical Gardens of the Dispossessed’ revisited: richness and significance of Old World crops grown by Suriname Maroons. Genet Resour and Crop Ev. 2016;63:659-710.
